# Supplementary material for: All-trans retinoic acid suppresses the angiopoietin-Tie2 pathway and inhibits angiogenesis and metastasis in esophageal squamous cell carcinoma
Source: PLoS One. 2017 Apr 3;12(4):e0174555. doi: 10.1371/journal.pone.0174555 (PMC5378352; doi:10.1371/journal.pone.0174555)
Supplement: S1 Fig — EC1 cells were cultured in RPMI-1640 supplemented with 10% FBS and seeded in 96 well plates. (A) After 0 hours, 24 hours and 48 hours, the number of live cells was counted in ATRA and fluorouracil treatment groups. (B) The proportion of dead cells were calculated and presented as Percent of death cells/total number of cells. (C) After 24 hours, ATRA and fluorouracil show additive effect on cell proliferation. (D) After 24 hours, ATRA caused apoptosis of cells. Densitometry analysis of protein levels of Cl-PARP. (E) The effect of ATRA and fluorouracil on the expression of Cl-Caspase3. (F) Densitometry analysis of protein levels of Cl-caspase3. *p<0.05; **p<0.01; *** p<0.001. Student t-test. (XLSX) [file pone.0174555.s001.xlsx]

## Sheet: Sheet1
Fig1
Cell viability
A	0h			24h			48h
no treatment	96.8254	95.4572	97.7619	94.6224	94.7471	93.3436	89.3926	88.3077	90.1589
ATRA(0.1umol/L)	95.0937	96.9703	97.2466	86.0755	87.4235	85.3719	73.8787	76.2375	77.2577
ATRA(1umol/L)	97.447	98.4585	98.1071	75.7148	79.7563	78.5159	66.9749	63.7891	67.4789
ATRA(10umol/L)	96.4275	98.1799	99.3407	68.1607	72.5936	70.8659	58.7913	63.562	56.6464
5-Fu(100mg/ml)	96.1553	99.1522	95.2584	69.7148	65.9456	74.6439	56.7374	60.3127	59.5832
cell death
B	0h			24h			48h
	3.17459	4.54281	2.23806	5.37756	5.2529	6.65643	10.6074	11.6923	9.84109
ATRA(0.1umol/L)	4.90632	3.02973	2.75339	13.9245	12.5765	14.6281	26.1213	23.7625	22.7423
ATRA(1umol/L)	2.55297	1.5415	1.89295	24.2852	20.2436	21.4841	33.0251	36.2109	32.5211
ATRA(10umol/L)	3.57254	1.82009	0.65926	31.8393	27.4064	29.134	41.2087	36.438	43.3536
5-Fu(100mg/ml)	3.84466	0.84783	4.74157	30.2852	34.0544	25.3561	43.2626	39.6873	40.4168
C	Mean	SEM
no treatment	104.844	8.8162
ATRA(10umol/L)	80.5167	3.59597
5-Fu(100mg/ml)	69.4654	8.15341
ATRA(10umol/L)+5-Fu(100mg/ml)	51.1661	14.5653
D	band density of Cl-PARP
no treatment	0.458262	0.429814	0.487187
ATRA(10umol/L)	0.831587	0.800139	0.86852
F	band density of Cl-caspase3			Mean	SEM
no treatment	16461.3	20184.4	16291	1	0.124695
ATRA(10umol/L)	21334.2	17048.5	21743	1.1358	0.147368
5-Fu(100mg/ml)	26157.4	22310.8	22039.9	1.33193	0.130516
ATRA(10umol/L)+5-Fu(100mg/ml)	24766.8	31944.8	31634.5	1.6689	0.22995
