# Supplementary material for: All-trans retinoic acid suppresses the angiopoietin-Tie2 pathway and inhibits angiogenesis and metastasis in esophageal squamous cell carcinoma
Source: PLoS One. 2017 Apr 3;12(4):e0174555. doi: 10.1371/journal.pone.0174555 (PMC5378352; doi:10.1371/journal.pone.0174555)
Supplement: S2 Fig — EC1 cells were cultured in RPMI-1640 supplemented with 10% FBS and seeded in 6 well plates. Scratches on cell monolayer were made using pipette tips when cells became confluent. Cells were then treated with 3 concentrations of ATRA (0.1, 1, 10 μmol/L), fluorouracil (100 mg/L), or untreated for 24 hours. Images were chosen from 10 random fields to calculate the average distances. Data were presented as average length of cell-free void ± SD. (B) Representative pictures of wound healing assay. *p<0.05; **p<0.01; *** p<0.001. Student t-test. (XLSX) [file pone.0174555.s002.xlsx]

## Sheet: Sheet1
Fig2	0h		24h
A	Mean	SEM	Mean	SEM
no treatment	3.31182	0.184101	1.855	0.31293
ATRA(0.1umol/L)	3.11182	0.14101	1.885	0.15331
ATRA(1umol/L)	3.13182	0.208101	2.30667	0.182462
ATRA(10umol/L)	3.23182	0.164101	3.32182	0.174101
5-Fu(100mg/ml)	3.044	0.110675	3.276	0.136642
