# Supplementary material for: All-trans retinoic acid suppresses the angiopoietin-Tie2 pathway and inhibits angiogenesis and metastasis in esophageal squamous cell carcinoma
Source: PLoS One. 2017 Apr 3;12(4):e0174555. doi: 10.1371/journal.pone.0174555 (PMC5378352; doi:10.1371/journal.pone.0174555)
Supplement: S3 Fig — EC1 cells were treated with ATRA at 0.1, 1, or 10 μmol/L, 100 mg/L fluorouracil, 10 μmol/L AM80, 100 mg/L fluorouracil plus 10 μmol/L AM80, or untreated for 24 hours. RNA was isolated from treated cells. Real-time RT-PCR analysis was performed to assessed the transcript levels of (A) Ang-1, Ang-2 and Tie-2. (B) Ang-1. (C) Ang-2. (D) Tie-2. (E) VEGF. (F) Flt-1. (G) KDR. *p<0.05; **p<0.01; *** p<0.001. Student t-test. (XLSX) [file pone.0174555.s003.xlsx]

## Sheet: Sheet1
Fig3
		CT	Delta Ct Mean	Delta Delta Ct	normalized
con1	Ang-1	28.669	10.8295	-0.00047123	1.00033
con2	Ang-1	27.0008	10.698	-0.131994	1.09581
con3	Ang-1	27.5478	10.75	-0.0799883	1.05701
ATRA(0.1umol/L)1	Ang-1	28.8646	11.8037	0.973663	0.509211
ATRA(0.1umol/L)2	Ang-1	28.532	11.6214	0.791423	0.577774
ATRA(0.1umol/L)3	Ang-1	28.7473	11.9288	1.09885	0.466889
ATRA(1umol/L)1	Ang-1	29.9672	12.9657	2.13573	0.227552
ATRA(1umol/L)2	Ang-1	27.9783	12.2293	1.39928	0.379119
ATRA(1umol/L)3	Ang-1	28.1047	11.9252	1.09521	0.468069
ATRA(10umol/L)1	Ang-1	29.1138	12.6494	1.81938	0.283342
ATRA(10umol/L)2	Ang-1	30.3981	13.4908	2.66081	0.158131
ATRA(10umol/L)3	Ang-1	30.1736	12.8389	2.00891	0.248462
5-Fu(100mg/ml)1	Ang-1	29.0995	12.4129	1.58286	0.333819
5-Fu(100mg/ml)2	Ang-1	29.3005	12.8809	2.05091	0.241332
5-Fu(100mg/ml)3	Ang-1	30.4863	13.8606	3.03064	0.122373
con1	Ang-2	27.4763	9.6368	0	1
con2	Ang-2	27.1137	9.2742	-0.0927977	1.06644
con3	Ang-2	25.5264	9.22361	-0.143394	1.1045
ATRA(0.1umol/L)1	Ang-2	27.0166	10.2188	0.85181	0.554089
ATRA(0.1umol/L)2	Ang-2	27.394	10.333	0.966003	0.511922
ATRA(0.1umol/L)3	Ang-2	27.1825	10.2719	0.904866	0.534082
ATRA(1umol/L)1	Ang-2	27.5884	10.77	1.403	0.378142
ATRA(1umol/L)2	Ang-2	27.3877	10.3862	1.0192	0.493389
ATRA(1umol/L)3	Ang-2	26.1691	10.4201	1.05313	0.481921
ATRA(10umol/L)1	Ang-2	27.5524	11.3729	2.00594	0.248972
ATRA(10umol/L)2	Ang-2	28.1158	11.6514	2.28442	0.205268
ATRA(10umol/L)3	Ang-2	28.7728	11.8655	2.49851	0.17696
5-Fu(100mg/ml)1	Ang-2	28.228	10.8933	1.52626	0.347176
5-Fu(100mg/ml)2	Ang-2	28.6876	12.001	2.63405	0.161091
5-Fu(100mg/ml)3	Ang-2	27.9069	11.4874	2.12035	0.22999
con1	tie-2	27.621	9.78152	-0.000481102	1.00033
con2	tie-2	26.1983	9.89559	0.113592	0.924284
con3	tie-2	26.668	9.87022	0.0882242	0.94068
ATRA(0.1umol/L)1	tie-2	27.3953	10.3343	0.55231	0.681927
ATRA(0.1umol/L)2	tie-2	27.1908	10.2802	0.498238	0.707971
ATRA(0.1umol/L)3	tie-2	27.0246	10.2061	0.424146	0.74528
ATRA(1umol/L)1	tie-2	29.1406	12.1391	2.35713	0.195179
ATRA(1umol/L)2	tie-2	27.6779	11.9288	2.14684	0.225807
ATRA(1umol/L)3	tie-2	28.0525	11.873	2.09099	0.23472
ATRA(10umol/L)1	tie-2	28.6567	12.1923	2.41034	0.188112
ATRA(10umol/L)2	tie-2	30.5514	13.6441	3.86213	0.0687675
ATRA(10umol/L)3	tie-2	29.7592	12.4245	2.64253	0.160147
5-Fu(100mg/ml)1	tie-2	29.6953	13.0087	3.22667	0.106825
5-Fu(100mg/ml)2	tie-2	29.6908	13.2713	3.48928	0.0890477
5-Fu(100mg/ml)2	tie-2	29.9246	13.2989	3.51693	0.0873569
con1	GAPDH	17.8395
con2	GAPDH	16.3028
con3	GAPDH	16.7978
ATRA(0.1umol/L)1	GAPDH	17.061
ATRA(0.1umol/L)2	GAPDH	16.9106
ATRA(0.1umol/L)3	GAPDH	16.8184
ATRA(1umol/L)1	GAPDH	17.0015
ATRA(1umol/L)2	GAPDH	15.749
ATRA(1umol/L)3	GAPDH	16.1795
ATRA(10umol/L)1	GAPDH	16.4644
ATRA(10umol/L)2	GAPDH	16.9073
ATRA(10umol/L)3	GAPDH	17.3347
5-Fu(100mg/ml)1	GAPDH	16.6866
5-Fu(100mg/ml)2	GAPDH	16.4196
5-Fu(100mg/ml)3	GAPDH	16.6256
		CT	Delta Ct Mean	Delta Delta Ct	normalized
con1	VEGF	24.3996	7.14826	-0.696522	1
con2	VEGF	23.3874	7.37653	-0.46825	1.17143
con3	VEGF	24.8075	7.23473	-0.61005	1.06177
Am80	VEGF	26.6752	10.1116	-1.02116	0.798496
Am80	VEGF	30.1827	13.6738	-0.889475	0.874813
Am80	VEGF	23.6245	6.97391	-0.870876	0.886164
ATRA1	VEGF	24.1712	6.90879	-0.935997	0.847053
ATRA2	VEGF	30.1113	13.5478	-1.01549	0.801642
ATRA3	VEGF	30.7363	13.485	-1.07827	0.767507
5-Fu1	VEGF	25.3822	6.59352	-1.25126	0.680778
5-Fu2	VEGF	30.0314	13.3809	-1.18236	0.714081
5-Fu3	VEGF	26.499	9.84841	-1.2844	0.665322
ATRA,5-Fu1	VEGF	26.4228	8.96251	-2.17029	0.36004
ATRA,5-Fu2	VEGF	26.4482	9.22509	-1.90771	0.431912
ATRA,5-Fu3	VEGF	27.1094	8.95768	-2.17512	0.358837
con1	Flt-1	23.9737	6.51347	-1.33131	1
con2	Flt-1	23.4606	6.23757	-1.60721	0.825937
con3	Flt-1	26.825	9.5737	-1.55911	0.85394
Am80	Flt-1	24.2587	6.10696	-1.73782	0.754448
Am80	Flt-1	23.7131	6.1426	-1.70218	0.773318
Am80	Flt-1	26.4482	9.22509	-1.90771	0.670636
ATRA1	Flt-1	30.0466	12.5863	-1.97697	0.639202
ATRA2	Flt-1	29.7622	12.5392	-2.02408	0.618666
ATRA3	Flt-1	29.7622	12.5392	-2.02408	0.618666
5-Fu1	Flt-1	26.3766	8.80606	-2.32674	0.501588
5-Fu2	Flt-1	27.1094	8.95768	-2.17512	0.557171
5-Fu3	Flt-1	30.5039	12.3522	-2.21108	0.543455
ATRA,5-Fu1	Flt-1	26.4549	8.53049	-2.60231	0.414374
ATRA,5-Fu2	Flt-1	22.6586	5.16537	-2.45388	0.459278
ATRA,5-Fu3	Flt-1	22.6586	5.16537	-2.91888	0.332733
con1	KDR-1	25.4328	9.2459	-1.8869	1
con2	KDR-1	26.7652	9.08692	-2.04589	0.895655
con3	KDR-1	25.4174	8.9085	-2.2243	0.791468
Am80	KDR-1	25.965	0.98342	-2.321	0.740156
Am80	KDR-1	23.6126	0.98342	-2.4535	0.675207
Am80	KDR-1	23.8099	0.71458	-2.534	0.638563
ATRA1	KDR-1	23.8854	0.71458	-2.5687	0.623388
ATRA2	KDR-1	23.9012	0.837473	-2.695	0.571134
ATRA3	KDR-1	30.2297	0.837473	-2.4645	0.670078
5-Fu1	KDR-1	30.2378	1.0096	-2.60231	0.609033
5-Fu2	KDR-1	23.8415	1.0096	-2.45388	0.675031
5-Fu3	KDR-1	23.8473	0.2	-2.91888	0.489041
ATRA,5-Fu1	KDR-1	26.524	0.2	-3.562	0.313145
ATRA,5-Fu2	KDR-1	26.7726	0.616745	-3.284	0.379692
ATRA,5-Fu3	KDR-1	24.0421	0.616745	-3.483	0.089436
con1	GAPDH	17.2514
con2	GAPDH	16.0109
con3	GAPDH	17.5728
Am80	GAPDH	16.5636
Am80	GAPDH	16.5089
Am80	GAPDH	16.6505
ATRA1	GAPDH	17.2624
ATRA2	GAPDH	16.5636
ATRA3	GAPDH	17.2514
5-Fu1	GAPDH	18.7886
5-Fu2	GAPDH	16.6505
5-Fu3	GAPDH	16.6505
ATRA,5-Fu1	GAPDH	17.4603
ATRA,5-Fu2	GAPDH	17.2231
ATRA,5-Fu3	GAPDH	18.1517
