# Supplementary material for: All-trans retinoic acid suppresses the angiopoietin-Tie2 pathway and inhibits angiogenesis and metastasis in esophageal squamous cell carcinoma
Source: PLoS One. 2017 Apr 3;12(4):e0174555. doi: 10.1371/journal.pone.0174555 (PMC5378352; doi:10.1371/journal.pone.0174555)
Supplement: S4 Fig — EC1 cells were treated with 3 concentrations of ATRA (0.1, 1, 10 μmol/L), fluorouracil (100 mg/L) for 24 hours, or untreated. (A) The protein levels of Ang-1, Ang-2 and Tie-2 were examined using western blot. Densitometry analysis of the protein levels of Ang-1, Ang-2 or Tie-2 (B); Ang-1 (C); Ang-2(D); and Tie-2 (E). β-actin was used as a loading control. *p<0.05; **p<0.01; *** p<0.001. Student t-test. (XLSX) [file pone.0174555.s004.xlsx]

## Sheet: Sheet1
Fig 4	Ang-1		Ang-2		Tie-2
	Mean	SEM	Mean	SEM	Mean	SEM
no treatment	1.09052	0.0590959	1.02421	0.079824	0.978197	0.00601315
ATRA(10umol/L)	0.891544	0.0609345	0.694575	0.0799011	0.751564	0.0066586
AM80(10umol/L)	0.333871	0.11665	0.283459	0.0524186	0.872553	0.0172847
