# Supplementary material for: All-trans retinoic acid suppresses the angiopoietin-Tie2 pathway and inhibits angiogenesis and metastasis in esophageal squamous cell carcinoma
Source: PLoS One. 2017 Apr 3;12(4):e0174555. doi: 10.1371/journal.pone.0174555 (PMC5378352; doi:10.1371/journal.pone.0174555)
Supplement: S5 Fig — (A) 1x106 EC1 cells were subcutaneously injected into mice at both flanks on day 0. Ten days post-cell inoculation, mice bearing xenograft tumors were randomized to five groups and treated for 10 days with placebo, fluorouracil (50 mg/kg/day), or 3 concentrations of ATRA (0.1, 1, or 10 mg/kg/day). Mice were killed on day 20. Mouse body weight was measured before and after cells implantation, also before and after treatment. (B) The cachexia was recorded in mice treated with ATRA, fluorouracil, or placebo. Cachexia was assessed by body weight loss. (C) Images of tumors isolated from mice treated with ATRA and fluorouracil. (D) Average tumor size was calculated and shown in panel C. (E) Immunohistochemical staining of CD31, Ang-1, Ang-2 and Tie-2 in subcutaneous tumors. *p<0.05; **p<0.01; *** p<0.001. Student t-test. (XLSX) [file pone.0174555.s005.xlsx]

## Sheet: Sheet1
Fig 5
body weight
no treatment	17.1	18.4	17.4	17.1	17.5
	15.9	17.1	16.9	17.3	18.3
	16.3	18.3	19.2	19	19.2
	18.6	16.3	16.8	16.5	17.1
	17.5	19.2	19.1	19.3	16
ATRA(0.1umol/L)	16.9	18.8	17.9	18.2	19.3
	15.9	19	19.3	19.8	17.3
	18.5	17.4	17.6	17.4	18.7
	19.4	16	15.9	16.6	18.5
	17.5	19.2	19.4	19	16.6
ATRA(1umol/L)	15.4	18.5	18.6	18.8	18.5
	16.3	17.2	17.5	17.9	18
	17.2	16.8	17	18.2	18.7
	18.7	18	18.5	18.7	18.3
	14.5	17.7	18.4	19	19.2
ATRA(10umol/L)	19.1	17.2	18.7	17.4	18.6
	17.2	16	17.8	19.3	19.5
	14.8	18.7	18.5	19.6	19.5
	15.2	17.2	16	17.5	18.4
	18.4	18.3	19.3	19.3	19.6
5-Fu(100mg/ml)	17.1	16.9	16.9	19.2	19.5
	14.8	16.3	18.7	18.4	18.4
	18.2	19	19.4	18.7	19.8
	15.4	17	17.2	17.3	19.8
	15.7	18.6	18.7	19.7	18.9
tumor size
no treatment	0.493	1.096	1.375	1.483	2.132
ATRA(0.1umol/L)	0.273	0.156	0.534	1.161	0.527
ATRA(1umol/L)	0.398	0.423	0.615	0.457	0.872
ATRA(10umol/L)	0.392	0.476	0.518	0.621	0.132
5-Fu(100mg/ml)	0.237	0.362	0.359	0.504	0.347
